# Supplementary material for: I﻿nfrared thermal imaging to determine temperature parameters of dengue vector habitats across ecological regions of Nepal: a pilot feasibility study
Source: Sci Rep. 2026 Jul 27;16:23328. doi: 10.1038/s41598-026-61694-1 (PMC13408821; doi:10.1038/s41598-026-61694-1)
Supplement: Supplementary file 2 — Supplementary Material 2 [file 41598_2026_61694_MOESM2_ESM.xlsx]

## Sheet: Chitwan
Place: Chitwan, Kshetrapur
	Container number
House code	C1	C2	C3	C4
CH1	Aedes aegypti	No larvae	Aedes aegypti
CH2	Aedes albopictus	Aedes albopictus
CH3	Aedes aegypti
CH4	Aedes albopictus
CH5	Armigeres subalbatus
CH6	Aedes albopictus
CH7	Larvae present but could not be identified	Culex quinquefasciatus
CH8	Culex quinquefasciatus	Anopheles culicifacies
CH9	Aedes albopictus	Aedes aegypti	Aedes aegypti
CH10	Aedes spp.
CH11	Aedes aegypti	Culex quinquefasciatus
CH12	Larvae present but could not be identified	Aedes aegypti	No larvae
CH13	Aedes albopictus
CH14	Pupa formed and could not be identified
CH15	Aedes albopictus
CH16	Aedes aegypti	Aedes albopictus Aedes aegypti	Aedes albopictus
CH17	Pupa formed and could not be identified	Aedes albopictus Aedes aegypti
CH18	Aedes albopictus	Aedes albopictus Aedes aegypti
CH19	Pupa formed and could not be identified	Aedes albopictus
CH20	Aedes aegypti
CH21	Aedes aegypti

## Sheet: Kathmandu
Place: Kathmandu, Baneswor
	Container number
House code	C1	C2	C3	C4
AH1	Aedes aegypti	Aedes aegypti	Aedes aegypti	No larvae
AH2	Aedes aegypti
AH3	Aedes aegypti	Aedes aegypti
AH4	Aedes spp.	Aedes aegypti	Aedes aegypti	Aedes aegypti
AH5	Aedes aegypti	Aedes aegypti	No larvae
AH6	Culex pipiens	Aedes albopictus
AH7	No larvae
AH8	Aedes aegypti	No larvae	Adult emerged-Culex and Culex larvae [Culex spp.]
AH9	Aedes aegypti larvae and Aedes adult emerged [Aedes aegypti]	Culex spp. Aedes spp.
AH10	Aedes spp.	No larvae
AH11	Aedes spp.	Culex quinquefasciatus	Aedes spp.
AH12	Aedes spp.	Aedes, 1st stage larvae [Aedes spp.]	No larvae
AH13	Aedes spp.	Aedes aegypti	Aedes aegypti [and developed adult Aedes]
AH14	Aedes spp. Culex spp.	Aedes albopictus Culex fuscocephala Culex quinquefasciatus
AH15	Aedes aegypti Aedes pseudotaeniatus	No larvae	Aedes spp.
AH16	Aedes albopictus	No larvae	Aedes aegypti
AH17	Aedes albopictus
AH18	Culex quinquefasciatus
AH19	Aedes aegypti	Aedes aegypti Aedes lineatopennis
AH20	Aedes aegypti Aedes lineatopennis
AH21	Aedes aegypti
AH22	Aedes aegypti
AH23	Aedes aegypti	Aedes aegypti

## Sheet: Bhaktapur
Place: Bhaktapur, Gundu
	Container number
House code	C1	C2	C3	C4
BH1	Culex quinquefasciatus	Culex spp. Armigeres aureolineatus
BH2	Culex fuscocephala	Aedes albopictus
BH3	Culex spp. Aedes aegypti	Culex quinquefasciatus	No larvae
BH4	Culex quinquefasciatus Aedes spp.	Culex quinquefasciatus
BH5	Aedes albopictus
BH6	Culex quinquefasciatus
BH7	1st stage larvae present but could not be identified	Aedes aegypti
BH8	Culex quinquefasciatus	No larvae
BH9	Aedes albopictus	Aedes albopictus Culex quinquefasciatus
BH10	Culex quinquefasciatus Aedes aegypti	No larvae
BH11	Culex quinquefasciatus
BH12	Culex quinquefasciatus
BH13	Aedes pseudotaeniatus	Culex tritaeniorhynchus
BH14	Armigeres subalbatus Culex spp.	No larvae
BH15	Armigeres subalbatus	Culex quinquefasciatus [Larvae and adult emerged]
BH16	Armigeres subalbatus	No larvae
BH17	Aedes aegypti Aedes albopictus	No larvae	Culex quinquefasciatus
BH18	Aedes spp.	Aedes albopictus
BH19	Culex quinquefasciatus Aedes albopictus	Aedes spp. Culex vishnui	No larvae	No larvae
BH20	No larvae

## Sheet: Lalitpur
Place: Laliptur, Devichour
	Container number
House code	C1	C2	C3	C4
DH1	Aedes lineatopennis	No larvae	Aedes lineatopennis	Aedes lineatopennis
DH2	Aedes lineatopennis	Aedes lineatopennis	Aedes lineatopennis	Aedes lineatopennis
DH3	Aedes lineatopennis	No larvae
DH4	Aedes lineatopennis	Aedes lineatopennis	Aedes lineatopennis	Aedes lineatopennis
DH5	Aedes lineatopennis	Aedes lineatopennis
DH6	Aedes lineatopennis	Aedes lineatopennis	No larvae	Larvae could not be identified
DH7	Aedes lineatopennis	Armigeres subalbatus	Culex quinquefasciatus
DH8	Aedes lineatopennis	Aedes lineatopennis	Culex quinquefasciatus
DH9	Aedes lineatopennis	No larvae
DH10	Armigeres subalbatus	Aedes albopictus	Aedes albopictus
DH11	No larvae	Aedes albopictus
DH12	Aedes albopictus
DH13	Aedes lineatopennis	Aedes lineatopennis
DH14	Culex quinquefasciatus
DH15	Armigeres subalbatus	Armigeres subalbatus
DH16	Aedes albopictus
DH17	Pupa formed and could not be identified
DH18	Aedes albopictus	Aedes lineatopennis
DH19	Aedes lineatopennis	Aedes lineatopennis	No larvae	Pupa formed and could not be identified
